# Supplementary material for: Wolbachia cifB induces cytoplasmic incompatibility in the malaria mosquito vector
Source: Nat Microbiol. 2021 Nov 24;6(12):1575–82. doi: 10.1038/s41564-021-00998-6 (PMC8612931; doi:10.1038/s41564-021-00998-6)
Supplement: Source Data Fig. 1 — Statistical source data and exact P values. [file 41564_2021_998_MOESM3_ESM.xlsx]

## Sheet: Figure 1b
	Figure 1b
	% fertile embryos
Male Female	WT x WT	WT x zog-cifA	WT x zpg-cifA;B	zpg-cifA;B x WT	zpg-cifA;B x A	zpg-cifA;B x zpg-cifA;B			Number of families	1
	98.9899	92.4051	83.0769		4.81928	2.80374			Number of comparisons per family	15
	100	88.8889	88.0952	1.92308	87.5	28.125			Alpha	0.05
	100	94.5205	47.482	8.16327	23.2558	2.22222
	100	95.9596	94.7368		7.84314	43.5294			Dunn's multiple comparisons test	Mean rank diff.	Significant?	Summary	Adjusted P Value
	100	90	77.2727	2.32558	0.990099	3.96825			WT WT vs. WT A	25.78	No	ns	>0.9999
	100	95.2381	65.6934	1.38889	11.5385	0			WT WT vs. WT AB	90.05	Yes	****	<0.0001
	100		72	2.67857	0.970874	1.9802			WT WT vs. AB WT	215.6	Yes	****	<0.0001
	100	98.5075	85.7143	0.847458	16.6667				WT WT vs. AB A	191.6	Yes	****	<0.0001
	100	98.9362	76.25	5.35714	3.57143	0			WT WT vs. AB AB	198.9	Yes	****	<0.0001
	98.1818	100	91.8919	3.93701	23.5294	26.2136			WT A vs. WT AB	64.27	Yes	**	0.0071
	100	98.7013		2.22222	3.33333	2.38095			WT A vs. AB WT	189.8	Yes	****	<0.0001
	98.7013		93.0693		8.33333	1			WT A vs. AB A	165.8	Yes	****	<0.0001
	100	98.1982	100	2.77778	35.8974	0			WT A vs. AB AB	173.2	Yes	****	<0.0001
	98.913	92.9412	71.3043	0	3.7037	37.8947			WT AB vs. AB WT	125.5	Yes	****	<0.0001
	100	98.4375	82.4176	0.862069	4.08163	18.018			WT AB vs. AB A	101.6	Yes	****	<0.0001
	100	96.8085	94.6903	6.06061	3.57143	14.5161			WT AB vs. AB AB	108.9	Yes	****	<0.0001
	98.4615	96.9925	81.1321	0	2.32558	0			AB WT vs. AB A	-23.95	No	ns	>0.9999
	99.0654	90.411	90.1316	0	2.5	0			AB WT vs. AB AB	-16.64	No	ns	>0.9999
	98.913	96.8	88.8	0	40.411	27.5			AB A vs. AB AB	7.318	No	ns	>0.9999
	100	82.1918	56.8182			16.7939
	97.2222	92.7536	85.5263	5.33333		0
		70.2703	84.7059	0.847458
		96.7742
	94.5455	100	91.8367	4.87805	0
	95.5224	96.6102	85.1064	0		13.0435
	97.561		90.3226		3.33333	0
	89.2857			0		6.52174
	100	98.4127		0	0	1.85185
	95.5882	83.0769			1.66667
		96.9231	89.1304	4.54545	0	2.38095
	98.1132	88.8889		0	14.2857	4.44444
	95.3488	98.6842	91.1111	1.1236	19.403	0
	93.4426		76	3.47826	4.54545	0
		96.875			22.6415	5.55556
	100	87.037	11.4286	11.7647		6.77966
	100	89.5522	81.1321		20	4.87805
	100	96.8254	53.0612	60.5769
	98.3051	82.6087	96.2963		0	26.6667
	42.8571	100		0	1.69492	0
	96.6667	97.9167	55.1724		11.1111	12.6984
	100		85.3659		3.50877	1.69492
	98	100		2.5641	0	22.2222
	97.0588	100	60.9756	1.78571	7.69231	5.88235
	96.2264	94.5205	20.6897	0	1.78571	0
	100		88.7324		2.08333	11.3636
	90.566	100	64.5161		16.4384	6.66667
	100				6.06061	0
		96.7213	6.66667	0		4.25532
		80		0	20	0
		86.3636	92.233	0	3.44828	1.88679
			79.0323	4.54545	0	11.7647
			65.4762			7.46269
			0	11.7021		2.04082
			80.9524			6.25
				10.6667	0
	97.561		83.3333		0	11.1111
	97.3684		80.7692	17.9487		6.25
	91.9355		73	0		0
			75	0	8.33333	0
	85.7143	92.8571	84.2105	8.23529		0
	84.9057	98.8095	80.7692	0	1.63934	12.963
	97.2973	98.7013	0		5.26316	7.14286
	96.5517	98.6667	43.75	0	4.91803
	100	98	80	18.6047	0	0
	98.8372	98.75	87.013	3.26087		42.8571
	99.0196	94.2308	92.1875	0	6.25
	97.1963	98.6111	88.5714	2.0202	0	0
	100	97.6744	92.5	15.3846	0	1.5625
	99.1071		82.1429			5.66038
	100		83.3333	0	2.38095	0
	100	98.2759	90	1.5625		0
																																																	2
																																																	34
																																																	0
																																																	5
																																																	0
																																																	4
																																																	5
																																																	0
																																																	3
																																																	0
																																																	0
																																																	0
																																																	0
																																																	14
																																																	15
																																																	4
																																																	18
																																																	0
