# Supplementary material for: Wolbachia cifB induces cytoplasmic incompatibility in the malaria mosquito vector
Source: Nat Microbiol. 2021 Nov 24;6(12):1575–82. doi: 10.1038/s41564-021-00998-6 (PMC8612931; doi:10.1038/s41564-021-00998-6)
Supplement: Source Data Fig. 2 — Statistical source data and exact P values. [file 41564_2021_998_MOESM4_ESM.xlsx]

## Sheet: Figure 2a
	Figure 2a
	expression relative to Rpl19					Table Analyzed	cifA female pooled
	zpg-cifA	vasa-cifA				Column C	vasa-cifA n=80
	0.00166899	0.0366975				vs.	vs.
	0.000459876	0.0906256				Column B	zpg-cifA n=64
		0.14674
						Unpaired t test
	0.000488334	0.0186848				P value	0.0232
	0.000228963	0.0781952				P value summary	*
						Significantly different (P < 0.05)?	Yes
						One- or two-tailed P value?	Two-tailed
						t, df	t=2.893, df=7
