# Supplementary material for: Wolbachia cifB induces cytoplasmic incompatibility in the malaria mosquito vector
Source: Nat Microbiol. 2021 Nov 24;6(12):1575–82. doi: 10.1038/s41564-021-00998-6 (PMC8612931; doi:10.1038/s41564-021-00998-6)
Supplement: Source Data Fig. 3 — Statistical source data and exact P values. [file 41564_2021_998_MOESM5_ESM.xlsx]

## Sheet: Figure 3a
		Figure 3a
		% fertile embryos
	Male Female	WT x WT	zpg-cifA x WT	zpg-cifA;B x WT	zpg-cifB x WT
		98.4127	98.1132	11.1111	17.1053
		98.1818	18.8119	11.7241	10.9375				Number of families	1
		95.2381	95.8333	0	0				Number of comparisons per family	6
		99.3789	20.5882	6.62252	0				Alpha	0.05
		98.2143	92.7536	32.2581	45.283
		100	97.2727	19.4245	3.22581				Dunn's multiple comparisons test	Mean rank diff.	Significant?	Summary	Adjusted P Value
		100	98.2143	18.1159	25.7143				WT WT vs. A WT	-5.355	No	ns	>0.9999
		98.7013	67.0732	16	21.0526				WT WT vs. AB WT	101.1	Yes	****	<0.0001
		98.0392	95.2381	19.0476	10.2564				WT WT vs. B WT	76.82	Yes	****	<0.0001
		98.3471	97.4684	19.2053					A WT vs. AB WT	106.4	Yes	****	<0.0001
		97.479	96.875	0	38.9474				A WT vs. B WT	82.17	Yes	****	<0.0001
		75.8065	91.1765	0	23.9583				AB WT vs. B WT	-24.24	No	ns	0.2891
		98.3193	93.8462	6.25	49.2308
		90.9091	99.0654	3.63636	25
		100	95.9016	14.5161	0
		4	94.6154	0	23.9583
		87.6923	100	0	40.6504
		73.913	100	0	13.5417
		61.2903	97.8723	0	47.2727
		80.9524	100	1.26582	39.4231
		45.2055	98.9362	25.6757	8.28025
		73.5849	72.2222	2	11.0169
		69.7674	92.0635	23.3333	63.4409
		95.9184	91.6667	2.85714	0
		100	85.2941	0	25
		76.3158	95.6522	4.71698	53.1915
		93.5897	86.1111	4.0404	23.7288
		46.1538	75.3846	2.75229	40
		74.4681	98.2456	0	6.36364
		82.6087	83.5616	8.10811	35
		63.4146	80.6452	14.7368	16.25
		80.7692	86.2745	0	37.7358
		70.3704	50	1.13636	37.5
		47.5	77.7778	3.57143	64.0625
		67.6056	80.6452	0	0
		95.1923	100	0	15.625
		98.0952	97.7011	0	0
		93.75	80.6452	0	0.8
		100	89.8734	0	0
		91.6667	91.3043	0	37.8947
		96.5517	98.9247	0
		75.3086	97.561	1.03093
		90.5405	100	5.55556
		0	45.4545	0
		98.5075	90
		80.5085	70.8333
		92.3077	87.6923
		93.8776	70.3704
		69.8113	85.7143
		95.4023	95
		97.7273	93.3962
		92.5	96.4912
		85.7143	98.9247
		96.1039	81.8182
		92.3913	96.2264
