# Supplementary material for: Wolbachia cifB induces cytoplasmic incompatibility in the malaria mosquito vector
Source: Nat Microbiol. 2021 Nov 24;6(12):1575–82. doi: 10.1038/s41564-021-00998-6 (PMC8612931; doi:10.1038/s41564-021-00998-6)
Supplement: Source Data Fig. 4 — Statistical source data and exact P values. [file 41564_2021_998_MOESM6_ESM.xlsx]

## Sheet: Figure 4c
		Figure 4c
		% fertile embryos
		WT	(vmat)zpg-cifB	(zmat)zpg-cifB			Number of families	1
		97.8417	55.5556				Number of comparisons per family	3
			51.8987				Alpha	0.05
		98.5507		72.2222
		95.9596					Dunn's multiple comparisons test	Mean rank diff.	Significant?	Summary	Adjusted P Value
			52.3077				WT vs. (vmat)zpg-cifB	43.9	Yes	****	<0.0001	A-B
		99.1667	61.6279				WT vs. (zmat)zpg-cifB	71.63	Yes	****	<0.0001	A-C
		99.1453	59.1549				(vmat)zpg-cifB vs. (zmat)zpg-cifB	27.73	Yes	*	0.0257	B-C
		66.6667	46.9388	0
		55.4348	53.4091
		99.2754	51.6484
		98.7654	49.2958	0
		97.3451
		100	75.8333
		96.5517	67.7778
		98.8764	56.7568	0
		98	64.5833
		100	73.1183
		99.1453	51.3889	0
		100	64.0449
		98.5294	61.8421
		98.2301
		100	56.8421
		100	29.5455
			69.5652
			62.3188
		97.3451	50.9091	20
		97.7612
		0		41.3043
		97.4684
		98.2301	87.3016
		98.9796	50
		98.4733	54.902
		99.2366		52.1739
		95.5556
		96.1832	83.0769
			84.2105
			50.7246
		97.351	89.2308
		0	60.4167
		99.3333	78.6885
		100	56.5789
		98.7013	45.4545
		100	68.254
		100
		100
		52.6316	54
		8.33333	52.0833
		35.7143	0	0
		98.5714	79.0698
		94.0741	41.5094	76
			79.2453
		100
			58.7302
			81.8182
		100	74.2424
		99.2481	68.75
			62.2222
		100	59.6774	71.4286
		99.2063	80.2632
		97.7901	55.7692
		98.2353	82.8947
		99.3007		0
		99.1803	80
		7.29167	71.9298
		96.4286		0
		0	70
		96.9325	62.5
		99.1525	61.7647	0
		98.0392
		99.2908
				7.69231
				13.3333
				38.8889

## Sheet: Figure 4b
	Figure 4b
	Number of eggs developed
	WT	(vmat)zpg-cifB	(zmat)zpg-cifB
	139	45	1			Number of families	1
	154	79	0			Number of comparisons per family	3
	138		72			Alpha	0.05
	99		0
	125	65	6			Dunn's multiple comparisons test	Mean rank diff.	Significant?	Summary	Adjusted P Value
	122	86	0			WT vs. (vmat)zpg-cifB	41.05	Yes	****	<0.0001
	117	71	0			WT vs. (zmat)zpg-cifB	76.83	Yes	****	<0.0001
	108	49	9			(vmat)zpg-cifB vs. (zmat)zpg-cifB	35.78	Yes	****	<0.0001
	92	88	0
	138	91	89
	162	71	10
	113		0
	107	120	0
	116	90	0
	89	111	12
	100	96	0
	140	93	0
	118	72	9
	118	89	0
	136	76	0
	113		0
	94	95	0
	103	88	2
		46	25
	76	69	0
	114	55	11
	116	0	0
	113	36	46
	135	38	1
		63	12
	79	64	0
	113	51	0
	98	68	24
	131	73
	132	64
	127	65
	45	57
	131	70
	129	65
		48
	152	61
	85	76
	150	11
	122	63
	77	42
	142	14
	128	50
	138	48
	92
	30
	140
	135
	126	51	11
	146	43	0
		53	25
	176	53	0
	113	78	2
	133	72	0
	0	66	0
	164	66	0
	126	16	0
	181	45	0
	170	62	28
	143	76	0
	122	52	3
	96	76	0
	140	0	5
	155	35	1
	163	57	0
	118	77
	153	60
	141	24
		34
		0
			2
			34
			0
			5
			0
			4
			5
			0
			3
			0
			0
			0
			0
			14
			15
			4
			18
			0
