# Supplementary material for: Wolbachia cifB induces cytoplasmic incompatibility in the malaria mosquito vector
Source: Nat Microbiol. 2021 Nov 24;6(12):1575–82. doi: 10.1038/s41564-021-00998-6 (PMC8612931; doi:10.1038/s41564-021-00998-6)
Supplement: Source Data Extended Data Fig. 3 — Statistical source data and exact P values. [file 41564_2021_998_MOESM7_ESM.xlsx]

## Sheet: Extended data Figure 3
			Extended Data Figure 3
			% fertile embryos
		Male Female	WT x WT	vasa-cifA x WT	vasa-cifA;zpg-cifB x WT	vasa-cifA;zpg-cifB x vasa-cifA
			100		86.2745	98.6111			Number of families	1
						100			Number of comparisons per family	6
			100	100	40	94			Alpha	0.05
			98.5714	96.4912		99
			98.5294	96.2963	63.7255	92.3077			Dunn's multiple comparisons test	Mean rank diff.	Significant?	Summary	Adjusted P Value
				99.1667	28.6957	54.6667			WT WT vs. vasa-cifA WT	22.83	No	ns	0.0535	A-B
			100		53.8462	98.2759			WT WT vs. vasa-cifA;zpg-cifB WT	66.42	Yes	****	<0.0001	A-C
			98.9796		71.3115	98.3333			WT WT vs. vasa-cifA;zpg-cifB vasa-cifA	18.58	No	ns	0.1997	A-D
			99.3421	98.4					vasa-cifA WT vs. vasa-cifA;zpg-cifB WT	43.59	Yes	****	<0.0001	B-C
			97.7273	37.2263	44.8819	98.7013			vasa-cifA WT vs. vasa-cifA;zpg-cifB vasa-cifA	-4.25	No	ns	>0.9999	B-D
			100	100	34.4828				vasa-cifA;zpg-cifB WT vs. vasa-cifA;zpg-cifB vasa-cifA	-47.84	Yes	****	<0.0001	C-D
			100	99.4565	69.403	94.2308
				86.014
				1.36986	61.7647	92.8571
					49.3976	100
			89.6226	95.4128	47.561
			99.1379		32.4324
			97.7273		36.3636	3.92157
			99.187	96.875	39.7059	96.1039
			100	94.6429	10.8108
			100	100	13.5922
						92.1569
			100	98.2759		86
			99.0909	96.3303		98.9247
			99.2188	98.3607	59.2105	100
			100	100
			100	96.9466
					70.4348	100
					39.6396	97.1698
			99.2188	97.2973	48.0519	84.507
			97.1429		20.7792	98.1132
					81.6092
			98.1818		32.7273
			100	98.9247	34.375	100
			82.5397	71.875	7.29167	92
			98.5075	68.1818	70	98.75
			98.4615	85.5263	27.7778	99.3464
			93.2432	97.6744	60.9524	100
			100	98.2906		88.4615
				98.1132
				96.0784
